# Supplementary material for: Locally advanced rectal cancer transcriptomic-based secretome analysis reveals novel biomarkers useful to identify patients according to neoadjuvant chemoradiotherapy response
Source: Sci Rep. 2019 Jun 18;9:8702. doi: 10.1038/s41598-019-45151-w (PMC6582145; doi:10.1038/s41598-019-45151-w)
Supplement: Supplementary file 1 — Supplementary Table S1 [file 41598_2019_45151_MOESM1_ESM.xlsx]

## Sheet: Suppl.TableS1
Locally advanced rectal cancer transcriptomic-based secretome analysis reveals novel biomarkers useful to identify patients according to neoadjuvant chemoradiotherapy response. CANTO LM, CURY SS, BARROS-FILHO MC, KUPPER BEC, BEGNAMI MDFS, SCAPULATEMPO-NETO C, CARVALHO RF, MARCHI FA, OLSEN DA, MADSEN JS, HAVELUND BM, AGUIAR JR. S, ROGATTO SR.
Supplementary table S1. Differentially expressed genes in tumors from patients with pathological complete response (pCR) and incomplete response (pIR) (FDR<0.05 and |FC|>1.5).
pCR					pIR
Gene name	Description	p-value	FC		Gene name	Description	p-value	FC
MMP1	Matrix metallopeptidase 1	0.0393386	4.3878		MMP1	Matrix metallopeptidase 1	0.0032397	5.99882
SOX4	Sry-box 4	0.00435611	3.34531		CXCL8	C-x-c motif chemokine ligand 8	0.00827304	4.51316
SET	Set nuclear proto-oncogene	0.00717383	3.23992		SOX4	Sry-box 4	8.4174e-06	3.90979
PTPN12	Protein tyrosine phosphatase, non-receptor type 12	0.0468304	2.84193		SLC12A2	Solute carrier family 12 member 2	3.4388e-05	3.66157
PRKAR1A	Protein kinase camp-dependent type i regulatory subunit alpha	0.0497818	2.65467		MMP3	Matrix metallopeptidase 3	0.00555224	3.59106
CKAP2	Cytoskeleton associated protein 2	0.0270139	2.44149		MMP12	Matrix metallopeptidase 12	0.000557252	3.08336
CXCL8	C-x-c motif chemokine ligand 8	0.0490454	2.43663		SET	Set nuclear proto-oncogene	7.53022e-05	3.05344
ZBED6	Zinc finger bed-type containing 6	0.00585546	2.3676		PTPN12	Protein tyrosine phosphatase, non-receptor type 12	9.17577e-05	2.83805
MMP12	Matrix metallopeptidase 12	0.0480901	2.36503		CXCL1	C-x-c motif chemokine ligand 1	0.000404114	2.8101
AMMECR1	Alport syndrome, mental retardation, midface hypoplasia and elliptocytosis chromosomal region gene 1	0.026965	2.34803		IL1B	Interleukin 1 beta	0.0059544	2.60316
SKIL	Ski like proto-oncogene	0.00315953	2.34059		CCL20	C-c motif chemokine ligand 20	0.0306215	2.58961
DNAJA1	Dnaj heat shock protein family (hsp40) member a1	0.0240366	2.30529		FAM84A	Family with sequence similarity 84 member a	0.000136367	2.57952
NAP1L1	Nucleosome assembly protein 1 like 1	0.0146236	2.29505		CKS2	Cdc28 protein kinase regulatory subunit 2	8.20835e-05	2.53508
ERBB3	Erb-b2 receptor tyrosine kinase 3	0.042008	2.29299		PRKAR1A	Protein kinase camp-dependent type i regulatory subunit alpha	0.000254815	2.50308
PPP1R15B	Protein phosphatase 1 regulatory subunit 15b	0.0421903	2.28194		HMGB1	High mobility group box 1	0.000261087	2.45573
UBFD1	Ubiquitin family domain containing 1	0.0252325	2.27039		FOXQ1	Forkhead box q1	0.00413107	2.44726
MACC1	Met transcriptional regulator macc1	0.0442336	2.24604		RNF43	Ring finger protein 43	8.20835e-05	2.44258
SLC38A2	Solute carrier family 38 member 2	0.0324633	2.23769		AREG	Amphiregulin	0.0041557	2.43742
RPS2	Ribosomal protein s2	0.00142144	2.22807		UBD	Ubiquitin d	0.0125674	2.41361
CLOCK	Clock circadian regulator	0.0111029	2.21617		SERINC5	Serine incorporator 5	0.000179788	2.34338
NFE2L3	Nuclear factor, erythroid 2 like 3	0.00911111	2.15684		DNAJC3	Dnaj heat shock protein family (hsp40) member c3	0.00110599	2.34135
RBM25	Rna binding motif protein 25	0.0126636	2.13433		CAPZA1	Capping actin protein of muscle z-line subunit alpha 1	0.000680905	2.30145
CXCL1	C-x-c motif chemokine ligand 1	0.0115537	2.1259		PPP1R15B	Protein phosphatase 1 regulatory subunit 15b	0.00456083	2.29234
KPNB1	Karyopherin subunit beta 1	0.0358428	2.10932		CEMIP	Cell migration inducing hyaluronidase 1	0.00232829	2.26367
GPR18	G protein-coupled receptor 18	0.0300568	2.1038		CD46	Cd46 molecule	0.000371635	2.24509
LY6G6D	Lymphocyte antigen 6 family member g6d	0.0223813	2.0702		CXCL5	C-x-c motif chemokine ligand 5	0.0257589	2.24463
ZNF460	Zinc finger protein 460	0.0213947	2.05105		CKAP2	Cytoskeleton associated protein 2	0.00100102	2.23895
ABO	Abo, alpha 1-3-n-acetylgalactosaminyltransferase and alpha 1-3-galactosyltransferase	0.0218968	2.03963		CEACAM6	Carcinoembryonic antigen related cell adhesion molecule 6	0.00242383	2.19832
PAPD4	Pap-associated domain-containing protein 4	0.0262991	2.0267		HIST1H4K	Histone cluster 1 h4 family member k	0.00301624	2.19792
B2M	Beta-2-microglobulin	0.0313116	1.94018		NFE2L3	Nuclear factor, erythroid 2 like 3	0.000304975	2.19127
FOXQ1	Forkhead box q1	0.0306859	1.87685		NAP1L1	Nucleosome assembly protein 1 like 1	0.000194559	2.18001
AGO2	Argonaute 2, risc catalytic component	0.0116123	1.87177		GDF15	Growth differentiation factor 15	0.0012479	2.16866
SPTLC1	Serine palmitoyltransferase long chain base subunit 1	0.0436477	1.85732		MACC1	Met transcriptional regulator macc1	8.2922e-05	2.16327
CXCL6	C-x-c motif chemokine ligand 6	0.0196117	1.85031		IWS1	Iws1, supt6h interacting protein	0.000314305	2.1493
FAM185A	Family with sequence similarity 185 member a	0.015902	1.84465		MIS18BP1	Mis18 binding protein 1	0.00109018	2.12948
TNF	Tumor necrosis factor	0.0197114	1.84306		HIST1H4D	Histone cluster 1 h4 family member d	0.00455385	2.10708
LTB	Lymphotoxin beta	0.0249149	1.83443		ZBED6	Zinc finger bed-type containing 6	0.0015209	2.09955
ENC1	Ectodermal-neural cortex 1	0.0142932	1.82872		SOX9	Sry-box 9	8.43863e-06	2.0978
KIFC1	Kinesin family member c1	0.0145458	1.82575		SAMD5	Sterile alpha motif domain containing 5	0.00700359	2.09439
BROX	Bro1 domain and caax motif containing	0.0195278	1.8172		EIF2S3	Eukaryotic translation initiation factor 2 subunit gamma	0.00195998	2.07591
PLAC4	Placenta specific 4	0.00383161	1.80355		HSPH1	Heat shock protein family h (hsp110) member 1	0.000170078	2.07477
MIS18BP1	Mis18 binding protein 1	0.0332553	1.79182		SRPK1	Srsf protein kinase 1	9.80364e-05	2.06901
CLDN1	Claudin 1	0.0126856	1.78956		ERBB3	Erb-b2 receptor tyrosine kinase 3	0.000894384	2.06076
RAP2A	Rap2a, member of ras oncogene family	0.00717383	1.78546		FERMT1	Fermitin family member 1	0.000620516	2.05991
ACVR1B	Activin a receptor type 1b	0.023474	1.77274		CLOCK	Clock circadian regulator	0.000470335	2.05698
IWS1	Iws1, supt6h interacting protein	0.026965	1.77191		ETV4	Ets variant 4	9.20232e-05	2.04964
SPDYE5	Speedy/ringo cell cycle regulator family member e5	0.0366293	1.75518		CXCL2	C-x-c motif chemokine ligand 2	0.000497061	2.04729
COX20	Cytochrome c oxidase assembly factor cox20	0.00970526	1.75384		CSE1L	Chromosome segregation 1 like	0.00153488	2.03904
PUM3	Pumilio rna binding family member 3	0.024339	1.74405		RPS2	Ribosomal protein s2	1.85202e-05	2.03271
TMEM123	Transmembrane protein 123	0.0393386	1.72894		SKIL	Ski like proto-oncogene	0.000460848	2.01968
ECT2	Epithelial cell transforming 2	0.0204019	1.72562		CLDN1	Claudin 1	0.000453099	2.01934
RBM15	Rna binding motif protein 15	0.0180444	1.72539		CXCL6	C-x-c motif chemokine ligand 6	0.00200517	1.99759
TRIM25	Tripartite motif containing 25	0.00603093	1.71593		CD44	Cd44 molecule (indian blood group)	0.0051914	1.99642
RPL31	Ribosomal protein l31	0.00362245	1.71189		ZNF460	Zinc finger protein 460	0.00104629	1.99303
ASPH	Aspartate beta-hydroxylase	0.0392529	1.70306		C22orf31	Chromosome 22 open reading frame 31	0.00382495	1.98553
POLE3	Dna polymerase epsilon 3, accessory subunit	0.005044	1.69451		EREG	Epiregulin	0.0417676	1.97865
DHX16	Deah-box helicase 16	0.0127444	1.69441		DUOXA2	Dual oxidase maturation factor 2	0.0228091	1.97424
CDK13	Cyclin dependent kinase 13	0.0257358	1.67678		AXIN2	Axin 2	0.00365241	1.9687
GPR82	G protein-coupled receptor 82	0.00454829	1.67294		MYO6	Myosin vi	0.000313103	1.9679
NPIPB5	Nuclear pore complex interacting protein family member b5	0.0281585	1.66471		INHBA	Inhibin subunit beta a	0.029743	1.95309
TAF1D	Tata-box binding protein associated factor, rna polymerase i subunit d	0.0227816	1.64509		TOP2A	Dna topoisomerase ii alpha	0.000314305	1.9504
SUPT20H	Spt20 homolog, saga complex component	0.0393386	1.64262		RBM26	Rna binding motif protein 26	0.00075138	1.9471
GABRE	Gamma-aminobutyric acid type a receptor epsilon subunit	0.0442336	1.63987		SYTL4	Synaptotagmin like 4	0.0180611	1.94401
STK17A	Serine/threonine kinase 17a	0.00177963	1.62784		PLAC4	Placenta specific 4	0.00576265	1.93779
ETV4	Ets variant 4	0.0184852	1.62683		DDX21	Dexd-box helicase 21	0.000109322	1.93767
USP49	Ubiquitin specific peptidase 49	0.00778867	1.62639		ATM	Atm serine/threonine kinase	0.000826016	1.93198
ZNF587	Zinc finger protein 587	0.0406752	1.62449		CDCA7	Cell division cycle associated 7	0.00151326	1.93111
DACH1	Dachshund family transcription factor 1	0.026965	1.62114		UBFD1	Ubiquitin family domain containing 1	1.41729e-05	1.92733
TARBP1	Tar (hiv-1) rna binding protein 1	0.0348671	1.62111		AMMECR1	Alport syndrome, mental retardation, midface hypoplasia and elliptocytosis chromosomal region gene 1	1.62897e-07	1.92301
SPDYE3	Speedy/ringo cell cycle regulator family member e3	0.0217459	1.61974		NAMPT	Nicotinamide phosphoribosyltransferase	0.0238581	1.91905
KLHL42	Kelch like family member 42	0.0198303	1.61892		HIST1H4J	Histone cluster 1 h4 family member j	0.00388405	1.9178
SPDYE1	Speedy/ringo cell cycle regulator family member e1	0.0301246	1.61686		MYB	Myb proto-oncogene, transcription factor	0.00372646	1.90881
DNAJC10	Dnaj heat shock protein family (hsp40) member c10	0.0496366	1.60617		SAT1	Spermidine/spermine n1-acetyltransferase 1	0.00143018	1.90576
RRS1	Ribosome biogenesis regulator homolog	0.0076837	1.60093		TAF1D	Tata-box binding protein associated factor, rna polymerase i subunit d	0.0006543	1.90234
PUS7	Pseudouridine synthase 7	0.00971569	1.59592		NOP58	Nop58 ribonucleoprotein	4.53097e-05	1.90068
KDM5C	Lysine demethylase 5c	0.0271789	1.589		ITGA2	Integrin subunit alpha 2	0.000277076	1.89547
TRIM13	Tripartite motif containing 13	0.000827913	1.58866		RPS13	Ribosomal protein s13	0.00187101	1.88589
WNT5A	Wnt family member 5a	0.023104	1.58114		ODC1	Ornithine decarboxylase 1	0.000194559	1.88339
RB1	Rb transcriptional corepressor 1	0.0366893	1.57737		DHX16	Deah-box helicase 16	8.28012e-06	1.88273
GTPBP10	Gtp binding protein 10	0.0262991	1.56549		LTB	Lymphotoxin beta	0.000754769	1.87739
PHLDA1	Pleckstrin homology like domain family a member 1	0.0359585	1.56547		TMEM123	Transmembrane protein 123	0.000101621	1.87615
XPO1	Exportin 1	0.0276886	1.56507		SMG1	Smg1, nonsense mediated mrna decay associated pi3k related kinase	0.00040413	1.87544
SYCP3	Synaptonemal complex protein 3	0.0053023	1.565		DNAJA1	Dnaj heat shock protein family (hsp40) member a1	0.000482879	1.87257
UGGT2	Udp-glucose glycoprotein glucosyltransferase 2	0.0272726	1.56215		ECT2	Epithelial cell transforming 2	0.00137166	1.86768
TCTE3	T-complex-associated-testis-expressed 3	0.0366249	1.56215		FNBP4	Formin binding protein 4	0.0017104	1.86044
PLAU	Plasminogen activator, urokinase	0.0225976	1.55668		DACH1	Dachshund family transcription factor 1	0.000409784	1.85245
ANKRD10	Ankyrin repeat domain 10	0.0257652	1.54785		SLC25A5	Solute carrier family 25 member 5	0.023942	1.85208
PNPT1	Polyribonucleotide nucleotidyltransferase 1	0.0278002	1.54655		POF1B	Pof1b, actin binding protein	0.00288543	1.84642
EML4	Echinoderm microtubule associated protein like 4	0.0490454	1.54576		SPTLC1	Serine palmitoyltransferase long chain base subunit 1	0.00143808	1.84398
CLK1	Cdc like kinase 1	0.0393386	1.54269		ZKSCAN1	Zinc finger with krab and scan domains 1	0.000334173	1.84187
TOMM5	Translocase of outer mitochondrial membrane 5	0.0499236	1.54149		SLC38A2	Solute carrier family 38 member 2	0.00998072	1.84042
SQLE	Squalene epoxidase	0.046304	1.53449		RAB18	Rab18, member ras oncogene family	0.00365241	1.83013
IL23A	Interleukin 23 subunit alpha	0.0406659	1.53244		CXCL3	C-x-c motif chemokine ligand 3	0.00204435	1.82958
CTHRC1	Collagen triple helix repeat containing 1	0.0155296	1.53198		ENC1	Ectodermal-neural cortex 1	8.6439e-05	1.82702
NPIPB4	Nuclear pore complex interacting protein family member b4	0.0153851	1.52528		GTF3A	General transcription factor iiia	0.0030609	1.82034
ACSL4	Acyl-coa synthetase long chain family member 4	0.0490454	1.52398		ETNK1	Ethanolamine kinase 1	0.0123017	1.82008
C12orf75	Chromosome 12 open reading frame 75	0.0310372	1.51902		PLCB4	Phospholipase c beta 4	0.0366054	1.81647
SLC7A11	Solute carrier family 7 member 11	0.0448333	1.51721		KIF5B	Kinesin family member 5b	0.0202618	1.81049
KIF2A	Kinesin family member 2a	0.0393949	1.51582		DGKH	Diacylglycerol kinase eta	0.00295868	1.8074
SMC4	Structural maintenance of chromosomes 4	0.0338499	1.51169		TGFBI	Transforming growth factor beta induced	0.000677219	1.80588
DNAJC2	Dnaj heat shock protein family (hsp40) member c2	0.0058001	1.51131		ROCK2	Rho associated coiled-coil containing protein kinase 2	0.00123139	1.80583
PRMT3	Protein arginine methyltransferase 3	0.00164902	1.50975		PHC3	Polyhomeotic homolog 3	0.00779001	1.80486
PHF14	Phd finger protein 14	0.024339	1.5092		ITGA6	Integrin subunit alpha 6	0.000474892	1.80221
CLDN20	Claudin 20	0.0233599	1.50725		POLE3	Dna polymerase epsilon 3, accessory subunit	0.000473006	1.80175
CXCL2	C-x-c motif chemokine ligand 2	0.0150355	1.50587		TMEM33	Transmembrane protein 33	0.00151663	1.79473
ASCL2	Achaete-scute family bhlh transcription factor 2	0.0265095	1.50387		GPR18	G protein-coupled receptor 18	0.000171029	1.79428
DUSP1	Dual specificity phosphatase 1	0.0234082	-1.50119		PTGES3	Prostaglandin e synthase 3	0.000131646	1.79159
POTEG	Pote ankyrin domain family member g	0.0280605	-1.50368		KPNB1	Karyopherin subunit beta 1	0.000921505	1.79078
FBLN5	Fibulin 5	0.00754651	-1.50403		PPA1	Pyrophosphatase (inorganic) 1	0.000534144	1.78553
NEXN	Nexilin f-actin binding protein	0.000657647	-1.50439		PNN	Pinin, desmosome associated protein	0.00471219	1.78506
KCNE4	Potassium voltage-gated channel subfamily e regulatory subunit 4	0.0403833	-1.50448		TPX2	Tpx2, microtubule nucleation factor	0.00263035	1.77691
POTEC	Pote ankyrin domain family member c	0.015902	-1.51		ZNF587	Zinc finger protein 587	0.000552733	1.77566
EFEMP1	Egf containing fibulin extracellular matrix protein 1	0.0185394	-1.51117		WDR43	Wd repeat domain 43	0.000574023	1.76561
F13A1	Coagulation factor xiii a chain	0.00315953	-1.51265		DPM1	Dolichyl-phosphate mannosyltransferase subunit 1, catalytic	0.00553919	1.76349
SGK1	Serum/glucocorticoid regulated kinase 1	0.0237242	-1.5129		TNF	Tumor necrosis factor	0.00115213	1.76324
PCDH7	Protocadherin 7	0.005044	-1.51501		FAM185A	Family with sequence similarity 185 member a	1.27889e-05	1.75559
KIT	Kit proto-oncogene receptor tyrosine kinase	0.00114252	-1.51592		CD47	Cd47 molecule	0.000109322	1.7539
JPH2	Junctophilin 2	0.0104739	-1.51614		ERO1A	Endoplasmic reticulum oxidoreductase 1 alpha	0.000818832	1.75048
SCNN1G	Sodium channel epithelial 1 gamma subunit	0.0173886	-1.51876		GPCPD1	Glycerophosphocholine phosphodiesterase 1	0.00370615	1.74508
AMY2A	Amylase, alpha 2a (pancreatic)	0.0455321	-1.51888		CD55	Cd55 molecule (cromer blood group)	0.00906719	1.74205
STMN2	Stathmin 2	0.000600086	-1.51977		PUM3	Pumilio rna binding family member 3	1.31802e-05	1.74083
OR4F29	Olfactory receptor family 4 subfamily f member 29	0.0334086	-1.52268		HNRNPU	Heterogeneous nuclear ribonucleoprotein u	0.00479335	1.73993
AKAP12	A-kinase anchoring protein 12	0.020894	-1.5243		RAP2A	Rap2a, member of ras oncogene family	6.69066e-05	1.73526
POPDC2	Popeye domain containing 2	0.000629213	-1.52747		PROSER1	Proline and serine rich 1	0.000881854	1.73208
CCL21	C-c motif chemokine ligand 21	0.00111131	-1.52763		HIST1H2BO	Histone cluster 1 h2b family member o	0.00249375	1.73165
ARRDC4	Arrestin domain containing 4	0.000349931	-1.53066		UCHL3	Ubiquitin c-terminal hydrolase l3	0.00281939	1.72937
CCIN	Calicin	0.0272726	-1.53131		HDAC2	Histone deacetylase 2	0.000773765	1.72347
ITSN1	Intersectin 1	0.0198303	-1.53264		GABRE	Gamma-aminobutyric acid type a receptor epsilon subunit	0.0356668	1.71694
GAGE10	G antigen 10	0.0135994	-1.53672		PAPD4	Pap-associated domain-containing protein 4	0.00187906	1.70919
KRTAP9-8	Keratin associated protein 9-8	0.0171395	-1.53746		MARCH7	Membrane associated ring-ch-type finger 7	0.000247223	1.70348
DHRS11	Dehydrogenase/reductase 11	0.0115459	-1.53789		PLAU	Plasminogen activator, urokinase	0.00953844	1.70335
NAV2	Neuron navigator 2	0.00621374	-1.53882		TAS2R30	Taste 2 receptor member 30	0.0190435	1.7003
ATP5I	Atp synthase membrane subunit e	0.0254183	-1.53884		HOXB5	Homeobox b5	0.0123639	1.69988
FNBP1	Formin binding protein 1	0.00351549	-1.53896		COX20	Cytochrome c oxidase assembly factor cox20	0.00308263	1.69834
VCL	Vinculin	0.0305137	-1.53942		DCAF10	Ddb1 and cul4 associated factor 10	0.00148223	1.69804
P2RY14	Purinergic receptor p2y14	0.0100567	-1.53975		USP49	Ubiquitin specific peptidase 49	8.8884e-07	1.69774
FILIP1	Filamin a interacting protein 1	0.000176766	-1.54004		PUS7	Pseudouridine synthase 7	8.70094e-05	1.69726
PRAMEF4	Prame family member 4	0.0324633	-1.54105		NDUFB2	Nadh	0.00906094	1.6971
TACR2	Tachykinin receptor 2	0.00164902	-1.54446		GPRIN3	Gprin family member 3	0.00763002	1.69661
GREM2	Gremlin 2, dan family bmp antagonist	0.0292346	-1.54478		PLEKHS1	Pleckstrin homology domain containing s1	0.012562	1.68716
GAGE12J	G antigen 12j	0.0305137	-1.54675		SLC7A11	Solute carrier family 7 member 11	0.000418572	1.68687
HK2	Hexokinase 2	0.047518	-1.54724		SMC4	Structural maintenance of chromosomes 4	0.000398039	1.68483
OR5R1	Olfactory receptor family 5 subfamily r member 1 (gene/pseudogene)	0.00456963	-1.55326		BROX	Bro1 domain and caax motif containing	0.00547289	1.6843
PRAMEF14	Prame family member 14	0.0145458	-1.55402		TTC3	Tetratricopeptide repeat domain 3	0.00149277	1.68157
NCS1	Neuronal calcium sensor 1	0.000201527	-1.55604		KPNA2	Karyopherin subunit alpha 2	0.00202053	1.68018
IGLL5	Immunoglobulin lambda like polypeptide 5	0.00746681	-1.55888		PTBP3	Polypyrimidine tract binding protein 3	0.000715267	1.67997
HRASLS2	Hras like suppressor 2	0.00475295	-1.55912		CENPF	Centromere protein f	0.000790631	1.67961
CXCL12	C-x-c motif chemokine ligand 12	0.000769787	-1.56107		THOC2	Tho complex 2	0.00145881	1.67937
MORN5	Morn repeat containing 5	2.91843e-05	-1.56529		HIST2H3A	Histone cluster 2 h3 family member a	0.00115384	1.67832
CES3	Carboxylesterase 3	0.024339	-1.56571		ZNF146	Zinc finger protein 146	0.00170568	1.67544
PRAMEF26	Prame family member 26	0.0183583	-1.56574		FOXO3	Forkhead box o3	0.00763002	1.6752
C4B	Complement c4b (chido blood group)	0.00241264	-1.56754		MTPN	Myotrophin	0.0279004	1.67412
PRAMEF11	Prame family member 11	0.0130522	-1.56773		PRKDC	Protein kinase, dna-activated, catalytic subunit	0.00145306	1.67225
ATP5G2	Atp synthase membrane subunit c locus 2	0.0385074	-1.57026		NUFIP2	Nuclear fmr1 interacting protein 2	0.00252346	1.67011
SDPR	Serum deprivation-response protein	0.0228733	-1.5704		HIST1H2BI	Histone cluster 1 h2b family member i	0.0406623	1.66661
FXYD1	Fxyd domain containing ion transport regulator 1	0.00241106	-1.57101		HIST1H2AE	Histone cluster 1 h2a family member e	0.00741223	1.66613
AMY1B	Amylase, alpha 1b (salivary)	0.0145458	-1.5716		RBM15	Rna binding motif protein 15	0.000383554	1.66601
ACACB	Acetyl-coa carboxylase beta	0.00012275	-1.57284		GTPBP10	Gtp binding protein 10	0.00215127	1.66598
SLIT3	Slit guidance ligand 3	0.000680165	-1.57411		PURB	Purine rich element binding protein b	0.0150371	1.66571
BCL6	B cell cll/lymphoma 6	0.000658006	-1.57544		POU5F1B	Pou class 5 homeobox 1b	0.00952481	1.66495
CES1	Carboxylesterase 1	0.00149741	-1.57671		XPO1	Exportin 1	0.000119012	1.66289
TGFB1I1	Transforming growth factor beta 1 induced transcript 1	0.00500624	-1.57713		TESC	Tescalcin	0.00528948	1.66242
UGT2A3	Udp glucuronosyltransferase family 2 member a3	0.0265095	-1.57947		MET	Met proto-oncogene, receptor tyrosine kinase	8.45775e-05	1.66092
ARHGAP10	Rho gtpase activating protein 10	0.000813823	-1.58083		ANLN	Anillin actin binding protein	0.0012479	1.65918
HSD17B2	Hydroxysteroid 17-beta dehydrogenase 2	0.0115459	-1.58115		NOS2	Nitric oxide synthase 2	0.00370452	1.6583
CFD	Complement factor d	0.0248358	-1.58241		TNS4	Tensin 4	0.00464458	1.65816
PRR21	Proline rich 21	0.0188513	-1.58471		RNF114	Ring finger protein 114	0.0089149	1.65539
NID1	Nidogen 1	0.0234516	-1.58594		DNAJC9	Dnaj heat shock protein family (hsp40) member c9	0.00189544	1.65463
GOLGA6L10	Golgin a6 family-like 10	0.030336	-1.58663		TSEN2	Trna splicing endonuclease subunit 2	0.0147802	1.65352
ATP2A3	Atpase sarcoplasmic/endoplasmic reticulum ca2+ transporting 3	0.0484531	-1.5904		C10orf113	Chromosome 10 open reading frame 113	0.00171176	1.6526
FZD7	Frizzled class receptor 7	0.0251118	-1.59289		ATP13A3	Atpase 13a3	0.0074795	1.65004
PGR	Progesterone receptor	0.0209472	-1.59343		CD24	Cd24 molecule	0.00507251	1.64996
PARVA	Parvin alpha	0.00334913	-1.59606		XPOT	Exportin for trna	0.00370012	1.64985
OR5J2	Olfactory receptor family 5 subfamily j member 2	0.0142932	-1.60468		KIFC1	Kinesin family member c1	0.00185524	1.64961
LYPD8	Ly6/plaur domain containing 8	0.0436891	-1.60492		TIA1	Tia1 cytotoxic granule associated rna binding protein	0.00194894	1.64891
HPGDS	Hematopoietic prostaglandin d synthase	0.000525795	-1.60856		DEK	Dek proto-oncogene	0.000129781	1.64794
TNC	Tenascin c	0.0423566	-1.6095		CHD1	Chromodomain helicase dna binding protein 1	0.00135293	1.64769
CRIPAK	Cysteine rich pak1 inhibitor	0.0271242	-1.61009		HIST1H2BG	Histone cluster 1 h2b family member g	0.00409764	1.64676
OR4A5	Olfactory receptor family 4 subfamily a member 5	0.0250203	-1.61063		PHLDA1	Pleckstrin homology like domain family a member 1	0.0053402	1.6459
TLN1	Talin 1	0.00237602	-1.61211		ZNF107	Zinc finger protein 107	0.00289391	1.6445
PMP22	Peripheral myelin protein 22	0.00662538	-1.61424		CALHM1	Calcium homeostasis modulator 1	0.0194098	1.64331
CD163	Cd163 molecule	0.0115756	-1.61778		EIF1AX	Eukaryotic translation initiation factor 1a x-linked	0.00491963	1.64286
OR2T27	Olfactory receptor family 2 subfamily t member 27	0.0112362	-1.61882		DCLRE1C	Dna cross-link repair 1c	0.00749508	1.64196
PRR20B	Proline rich 20b	0.00435611	-1.61944		CENPE	Centromere protein e	0.00172308	1.64071
CACNA1C	Calcium voltage-gated channel subunit alpha1 c	0.0301925	-1.62113		TRIM25	Tripartite motif containing 25	0.00168487	1.64063
HLA-DRB1	Major histocompatibility complex, class ii, dr beta 1	0.0207738	-1.62868		ANKRD10	Ankyrin repeat domain 10	0.00156479	1.64042
LPP	Lim domain containing preferred translocation partner in lipoma	0.0139014	-1.62941		CDK13	Cyclin dependent kinase 13	0.000841048	1.63818
PPP1R14A	Protein phosphatase 1 regulatory inhibitor subunit 14a	0.0189526	-1.63591		FAT1	Fat atypical cadherin 1	0.0101153	1.63752
NR4A1	Nuclear receptor subfamily 4 group a member 1	0.00722415	-1.63752		ATAD5	Atpase family, aaa domain containing 5	0.000162658	1.63229
SPON1	Spondin 1	0.00827971	-1.63875		CUL4A	Cullin 4a	0.000451723	1.63184
NFASC	Neurofascin	0.0108515	-1.6389		TPT1	Tumor protein, translationally-controlled 1	0.000259825	1.63145
GAGE12C	G antigen 12c	0.0423566	-1.64013		CFTR	Cystic fibrosis transmembrane conductance regulator	0.0129766	1.63095
MASP1	Mannan binding lectin serine peptidase 1	0.00206181	-1.64065		VPS13C	Vacuolar protein sorting 13 homolog c	0.00136225	1.62905
CHP2	Calcineurin like ef-hand protein 2	0.0133343	-1.64176		SOD2	Superoxide dismutase 2	0.0360688	1.62704
UGT2B15	Udp glucuronosyltransferase family 2 member b15	0.03637	-1.64229		RBM39	Rna binding motif protein 39	0.00599693	1.62625
PTGIS	Prostaglandin i2 synthase	0.00157061	-1.64926		SNRPB2	Small nuclear ribonucleoprotein polypeptide b2	0.00769297	1.62594
ATF3	Activating transcription factor 3	0.000381996	-1.65333		TRMT10C	Trna methyltransferase 10c, mitochondrial rnase p subunit	0.000859047	1.62389
CAMK2G	Calcium/calmodulin dependent protein kinase ii gamma	0.00412799	-1.65776		IPO7	Importin 7	0.00667999	1.62333
PRAMEF5	Prame family member 5	0.0302104	-1.65826		AGO2	Argonaute 2, risc catalytic component	2.99e-05	1.62032
PCSK5	Proprotein convertase subtilisin/kexin type 5	0.00158965	-1.6585		PDZD8	Pdz domain containing 8	0.00906094	1.61683
LRP1	Ldl receptor related protein 1	0.0145458	-1.66156		IARS	Isoleucyl-trna synthetase	0.000783117	1.6161
GEM	Gtp binding protein overexpressed in skeletal muscle	0.0145458	-1.66452		ATP11A	Atpase phospholipid transporting 11a	0.00129018	1.61258
TACC1	Transforming acidic coiled-coil containing protein 1	0.0282667	-1.66509		UBA6	Ubiquitin like modifier activating enzyme 6	0.000209925	1.61068
RNF150	Ring finger protein 150	0.000255445	-1.66558		GK	Glycerol kinase	0.0256113	1.61046
MYL6	Myosin light chain 6	0.00578472	-1.66676		TBX3	T-box 3	0.0102159	1.60978
MAMDC2	Mam domain containing 2	0.000821386	-1.66841		GNL3	G protein nucleolar 3	0.000283486	1.60678
CASQ2	Calsequestrin 2	0.000219654	-1.67459		CHORDC1	Cysteine and histidine rich domain containing 1	0.00611247	1.60527
CCDC69	Coiled-coil domain containing 69	3.07805e-06	-1.6749		AHSA2	Activator of hsp90 atpase activity 2	0.00685759	1.60517
OR2L3	Olfactory receptor family 2 subfamily l member 3	0.0197956	-1.67532		ATIC	5-aminoimidazole-4-carboxamide ribonucleotide formyltransferase/imp cyclohydrolase	0.00271774	1.60482
BEST4	Bestrophin 4	0.00177963	-1.67933		EML4	Echinoderm microtubule associated protein like 4	0.00370615	1.60455
AHNAK	Ahnak nucleoprotein	0.00138615	-1.68066		ZFAND5	Zinc finger an1-type containing 5	0.00770494	1.60368
OR4F5	Olfactory receptor family 4 subfamily f member 5	0.00776775	-1.68229		HIST1H2AM	Histone cluster 1 h2a family member m	0.01001	1.60138
KCNMB1	Potassium calcium-activated channel subfamily m regulatory beta subunit 1	0.000987825	-1.68336		LIF	Lif, interleukin 6 family cytokine	0.0131367	1.59962
GADD45B	Growth arrest and dna damage inducible beta	0.000652088	-1.68544		NIFK	Nucleolar protein interacting with the fha domain of mki67	0.000205147	1.59899
TPM1	Tropomyosin 1	0.00554183	-1.6888		SYNCRIP	Synaptotagmin binding cytoplasmic rna interacting protein	2.51553e-05	1.59879
KLF6	Kruppel like factor 6	0.0256128	-1.69413		ASCL2	Achaete-scute family bhlh transcription factor 2	0.000818832	1.59788
HSPB8	Heat shock protein family b (small) member 8	0.000657647	-1.69747		CREBZF	Creb/atf bzip transcription factor	0.00415319	1.59721
MFAP5	Microfibril associated protein 5	0.000624852	-1.70063		TXLNG	Taxilin gamma	0.0116897	1.59534
TMEM54	Transmembrane protein 54	0.0276514	-1.70154		PKN2	Protein kinase n2	0.0184336	1.5939
PRAMEF6	Prame family member 6	0.0278661	-1.70188		G3BP1	G3bp stress granule assembly factor 1	0.00177134	1.59384
KLF9	Kruppel like factor 9	0.00320185	-1.70822		RIPK2	Receptor interacting serine/threonine kinase 2	0.000259825	1.59201
CHST5	Carbohydrate sulfotransferase 5	0.0438382	-1.70957		KRR1	Krr1, small subunit processome component homolog	0.000783117	1.59083
C4A	Complement c4a (rodgers blood group)	0.0127444	-1.7212		RB1	Rb transcriptional corepressor 1	0.000331925	1.59007
HAND1	Heart and neural crest derivatives expressed 1	0.0150352	-1.726		PDCD5	Programmed cell death 5	0.00013577	1.58993
PTGS1	Prostaglandin-endoperoxide synthase 1	0.000481468	-1.72772		MKI67	Marker of proliferation ki-67	0.00234121	1.58792
MYOCD	Myocardin	0.000332279	-1.73174		C2CD4A	C2 calcium dependent domain containing 4a	0.000886164	1.5879
TMEM252	Transmembrane protein 252	0.0249149	-1.73314		STIL	Stil, centriolar assembly protein	0.000482696	1.58595
LMO3	Lim domain only 3	0.000109329	-1.73467		RBM12	Rna binding motif protein 12	0.000329903	1.58577
KCNMA1	Potassium calcium-activated channel subfamily m alpha 1	0.000407594	-1.74054		AKIRIN2	Akirin 2	8.26341e-05	1.58414
IGH	Immunoglobulin heavy locus	0.00435611	-1.75536		HELLS	Helicase, lymphoid specific	0.000325564	1.58406
APOD	Apolipoprotein d	0.00328596	-1.75583		C20orf24	Chromosome 20 open reading frame 24	0.00801662	1.5837
PRAMEF9	Prame family member 9	0.0210907	-1.75791		ACSL4	Acyl-coa synthetase long chain family member 4	0.0356436	1.58106
STOM	Stomatin	0.0252325	-1.75793		HIST1H2BJ	Histone cluster 1 h2b family member j	0.0107556	1.57904
VIP	Vasoactive intestinal peptide	0.00253456	-1.76574		HNRNPR	Heterogeneous nuclear ribonucleoprotein r	0.00365241	1.57747
GAGE13	G antigen 13	0.0192989	-1.76752		UBE2C	Ubiquitin conjugating enzyme e2 c	0.00664748	1.57738
RBPMS	Rna binding protein, mrna processing factor	0.00499591	-1.77329		DHX15	Deah-box helicase 15	0.00342952	1.57734
FKBP5	Fk506 binding protein 5	0.00164902	-1.77489		USP9X	Ubiquitin specific peptidase 9 x-linked	0.00850662	1.5771
CRYAB	Crystallin alpha b	7.84151e-05	-1.77666		HIST1H3J	Histone cluster 1 h3 family member j	0.00906094	1.57693
C3	Complement c3	0.0218968	-1.77917		PMCH	Pro-melanin concentrating hormone	0.033397	1.57407
AQP8	Aquaporin 8	0.0229071	-1.78229		PNPT1	Polyribonucleotide nucleotidyltransferase 1	6.63216e-05	1.57396
GFRA1	Gdnf family receptor alpha 1	0.00139492	-1.78916		PRRG1	Proline rich and gla domain 1	0.00308263	1.57374
CCL19	C-c motif chemokine ligand 19	0.000657647	-1.80621		HNRNPA2B1	Heterogeneous nuclear ribonucleoprotein a2/b1	0.00124013	1.57345
GPR15	G protein-coupled receptor 15	0.000320849	-1.81213		VEGFA	Vascular endothelial growth factor a	0.00521974	1.57281
ALDH1A1	Aldehyde dehydrogenase 1 family member a1	0.00480064	-1.81473		GPR82	G protein-coupled receptor 82	0.000389232	1.57251
PRAMEF27	Prame family member 27	0.00330478	-1.81922		DNAJC10	Dnaj heat shock protein family (hsp40) member c10	0.00208574	1.57085
PRUNE2	Prune homolog 2	0.00239969	-1.82148		CCAR1	Cell division cycle and apoptosis regulator 1	0.00217936	1.57039
KANK2	Kn motif and ankyrin repeat domains 2	0.000282055	-1.82365		HOXB6	Homeobox b6	0.00185524	1.57036
ETHE1	Ethe1, persulfide dioxygenase	0.0295702	-1.8263		MSH2	Muts homolog 2	0.000411171	1.57014
SRPX	Sushi repeat containing protein x-linked	0.00021382	-1.8291		SCD	Stearoyl-coa desaturase	0.000533011	1.56923
CHRDL1	Chordin like 1	0.00014253	-1.83647		EIF3E	Eukaryotic translation initiation factor 3 subunit e	0.00137466	1.56849
ABL1	Abl proto-oncogene 1, non-receptor tyrosine kinase	0.0407633	-1.83941		TULP4	Tubby like protein 4	0.00891723	1.56713
PADI2	Peptidyl arginine deiminase 2	0.00299015	-1.84178		CHD2	Chromodomain helicase dna binding protein 2	0.010082	1.56701
GOLGA6L1	Golgin a6 family-like 1	0.00373601	-1.84874		ABRACL	Abra c-terminal like	0.00331596	1.56531
CYR61	Cysteine rich angiogenic inducer 61	0.00992771	-1.84923		LUC7L3	Luc7 like 3 pre-mrna splicing factor	0.0443535	1.56508
KLF2	Kruppel like factor 2	0.0467333	-1.85094		RSL1D1	Ribosomal l1 domain containing 1	0.000384708	1.56379
PCK1	Phosphoenolpyruvate carboxykinase 1	0.0292346	-1.86169		STT3B	Stt3b, catalytic subunit of the oligosaccharyltransferase complex	0.000869839	1.56309
EMP3	Epithelial membrane protein 3	0.00717383	-1.86194		PAPOLA	Poly(a) polymerase alpha	0.00487316	1.56248
PTPRS	Protein tyrosine phosphatase, receptor type s	0.0145458	-1.86252		SLC2A1	Solute carrier family 2 member 1	0.0242811	1.56241
TGFBR3	Transforming growth factor beta receptor 3	0.000116365	-1.86582		CLK1	Cdc like kinase 1	0.0327699	1.56119
ADAMTSL3	Adamts like 3	0.000544843	-1.86644		LRPPRC	Leucine rich pentatricopeptide repeat containing	0.0183682	1.55836
PER1	Period circadian regulator 1	0.000176766	-1.86715		LSM8	Lsm8 homolog, u6 small nuclear rna associated	0.00198064	1.55822
CRISPLD2	Cysteine rich secretory protein lccl domain containing 2	0.000657647	-1.8698		BRWD3	Bromodomain and wd repeat domain containing 3	0.00203673	1.55686
RYR3	Ryanodine receptor 3	0.000587305	-1.87207		SYAP1	Synapse associated protein 1	0.00444366	1.55663
MT2A	Metallothionein 2a	0.024192	-1.87698		SUPT20H	Spt20 homolog, saga complex component	0.0192227	1.5545
DSPP	Dentin sialophosphoprotein	0.0228418	-1.88861		VPS13A	Vacuolar protein sorting 13 homolog a	0.00147374	1.55448
DDR2	Discoidin domain receptor tyrosine kinase 2	0.00021382	-1.88889		CCDC18	Coiled-coil domain containing 18	0.00140158	1.55446
CA4	Carbonic anhydrase 4	0.0175621	-1.89127		EIF2S2	Eukaryotic translation initiation factor 2 subunit beta	0.00462432	1.55407
PDE3A	Phosphodiesterase 3a	0.0108515	-1.90224		AMD1	Adenosylmethionine decarboxylase 1	0.000620516	1.55399
RHOB	Ras homolog family member b	0.00761155	-1.90671		DNAJC2	Dnaj heat shock protein family (hsp40) member c2	3.19037e-05	1.55323
RASSF3	Ras association domain family member 3	0.00882562	-1.912		KIF2A	Kinesin family member 2a	0.000790631	1.55276
C10orf99	Chromosome 10 open reading frame 99	0.0393949	-1.92081		PREP	Prolyl endopeptidase	0.0059357	1.55224
FOXP2	Forkhead box p2	0.000151885	-1.92277		STK17A	Serine/threonine kinase 17a	0.000171176	1.55163
ADAMTS1	Adam metallopeptidase with thrombospondin type 1 motif 1	0.00108859	-1.92481		RGPD6	Ranbp2-like and grip domain containing 6	0.043341	1.55127
CTGF	Connective tissue growth factor	0.0241182	-1.92697		RPL21	Ribosomal protein l21	0.00325803	1.55005
CCDC80	Coiled-coil domain containing 80	0.00134117	-1.92734		RBPJ	Recombination signal binding protein for immunoglobulin kappa j region	0.0080153	1.54826
AMOTL1	Angiomotin like 1	9.61209e-05	-1.92851		CDK6	Cyclin dependent kinase 6	0.0417233	1.54825
OR11H1	Olfactory receptor family 11 subfamily h member 1	0.0120975	-1.92919		FANCI	Fa complementation group i	0.000463102	1.54767
TPSAB1	Tryptase alpha/beta 1	0.00362245	-1.93866		HILPDA	Hypoxia inducible lipid droplet associated	0.00392468	1.54703
SORBS2	Sorbin and sh3 domain containing 2	0.00237602	-1.94264		KIAA0226L	Kiaa0226 like	0.0412029	1.547
MAP1B	Microtubule associated protein 1b	0.00251963	-1.95211		CCT4	Chaperonin containing tcp1 subunit 4	0.000203904	1.54618
SETBP1	Set binding protein 1	6.48355e-05	-1.97496		KDM5C	Lysine demethylase 5c	0.00573946	1.54584
GAGE12F	G antigen 12f	0.0107181	-1.97646		ZNF800	Zinc finger protein 800	0.00370452	1.54554
TNXB	Tenascin xb	7.84151e-05	-1.97785		SRSF6	Serine and arginine rich splicing factor 6	0.0044031	1.54509
USP17L10	Ubiquitin specific peptidase 17-like family member 10	0.0111265	-1.98439		BACE2	Beta-secretase 2	0.0151234	1.54432
HBA2	Hemoglobin subunit alpha 2	0.0163592	-1.98442		STRAP	Serine/threonine kinase receptor associated protein	0.00459532	1.54411
ANPEP	Alanyl aminopeptidase, membrane	0.0152615	-1.9869		PRRC2C	Proline rich coiled-coil 2c	0.00602274	1.54401
JUND	Jund proto-oncogene, ap-1 transcription factor subunit	0.0110828	-1.99138		RRS1	Ribosome biogenesis regulator homolog	0.000169138	1.54127
GAGE2B	G antigen 2b	0.00745882	-1.99607		SMN2	Survival of motor neuron 2, centromeric	0.045612	1.54116
SLC4A4	Solute carrier family 4 member 4	0.0184852	-1.99729		CCT6A	Chaperonin containing tcp1 subunit 6a	0.000560626	1.54076
EPHA7	Eph receptor a7	3.62669e-06	-1.99878		NEBL	Nebulette	8.20835e-05	1.54
THBS1	Thrombospondin 1	0.0215057	-2.00276		FTL	Ferritin light chain	0.0225617	1.53944
PCSK7	Proprotein convertase subtilisin/kexin type 7	4.06319e-05	-2.01661		AURKA	Aurora kinase a	0.0046383	1.53942
ANK2	Ankyrin 2	7.37619e-06	-2.0303		HSPA8	Heat shock protein family a (hsp70) member 8	0.000319656	1.53691
MT1E	Metallothionein 1e	0.0053023	-2.03104		METTL23	Methyltransferase like 23	9.03842e-05	1.53638
CNTNAP3B	Contactin associated protein like 3b	0.000525795	-2.05926		PRELID3B	Preli domain containing 3b	0.0135642	1.53531
HSD11B2	Hydroxysteroid 11-beta dehydrogenase 2	0.0176559	-2.0598		GARS	Glycyl-trna synthetase	0.00053301	1.53506
RGS2	Regulator of g protein signaling 2	0.000709802	-2.06641		TOP1	Dna topoisomerase i	0.00453771	1.53292
USP17L15	Ubiquitin specific peptidase 17-like family member 15	0.0215057	-2.07253		HOXB9	Homeobox b9	0.00492164	1.53205
ACTA2	Actin, alpha 2, smooth muscle, aorta	0.000434165	-2.07497		LST1	Leukocyte specific transcript 1	0.00819413	1.53176
CA12	Carbonic anhydrase 12	0.00313136	-2.08232		RPS15	Ribosomal protein s15	0.00173719	1.53084
CES2	Carboxylesterase 2	0.0100567	-2.09147		ERLEC1	Endoplasmic reticulum lectin 1	7.10269e-06	1.53074
C7	Complement c7	6.4318e-07	-2.09761		TM9SF3	Transmembrane 9 superfamily member 3	0.00760834	1.53059
ABI3BP	Abi family member 3 binding protein	4.09138e-05	-2.098		AKAP11	A-kinase anchoring protein 11	0.00237696	1.53058
GNAO1	G protein subunit alpha o1	0.000229523	-2.10042		RBM25	Rna binding motif protein 25	0.0012479	1.52988
PDE9A	Phosphodiesterase 9a	0.00136509	-2.10161		GPSM2	G protein signaling modulator 2	0.00403291	1.52964
GAGE2A	G antigen 2a	0.0120991	-2.11567		ID1	Inhibitor of dna binding 1, hlh protein	0.0301731	1.52898
SCNN1B	Sodium channel epithelial 1 beta subunit	0.0184852	-2.12762		CBX4	Chromobox 4	0.0259194	1.52888
FXYD3	Fxyd domain containing ion transport regulator 3	0.0337881	-2.12791		TFRC	Transferrin receptor	0.00403515	1.52872
CKB	Creatine kinase b	0.025054	-2.1395		RPS4X	Ribosomal protein s4 x-linked	0.0242487	1.5267
ZBTB16	Zinc finger and btb domain containing 16	0.000348858	-2.14123		RPL37	Ribosomal protein l37	0.00618588	1.52664
MT1X	Metallothionein 1x	0.00207601	-2.17564		ITCH	Itchy e3 ubiquitin protein ligase	0.0135723	1.52618
SVIL	Supervillin	2.83513e-06	-2.18691		NUP58	Nucleoporin 58	0.00142731	1.52539
MT1H	Metallothionein 1h	0.0223813	-2.19606		LRRC37A2	Leucine rich repeat containing 37 member a2	0.0104198	1.52536
ITM2C	Integral membrane protein 2c	0.00353504	-2.20211		ELF3	E74 like ets transcription factor 3	0.0105231	1.52526
NT5DC3	5'-nucleotidase domain containing 3	0.00111211	-2.22382		HIF1A	Hypoxia inducible factor 1 subunit alpha	0.0425398	1.52449
IGSF9B	Immunoglobulin superfamily member 9b	0.00166866	-2.24723		ASPM	Abnormal spindle microtubule assembly	0.00370452	1.52148
TSPAN1	Tetraspanin 1	0.0329308	-2.24958		TSN	Translin	0.0101366	1.5199
FOS	Fos proto-oncogene, ap-1 transcription factor subunit	0.0189093	-2.2859		RABGGTB	Rab geranylgeranyltransferase subunit beta	0.00136225	1.51971
ATP2B4	Atpase plasma membrane ca2+ transporting 4	3.69636e-06	-2.28865		U2SURP	U2 snrnp associated surp domain containing	0.000783117	1.51888
FAM129A	Family with sequence similarity 129 member a	6.19378e-07	-2.29054		HSPD1	Heat shock protein family d (hsp60) member 1	0.000406957	1.51857
GAGE2D	G antigen 2d	0.00933096	-2.30692		CCT3	Chaperonin containing tcp1 subunit 3	0.00785395	1.51784
BTG2	Btg anti-proliferation factor 2	0.000133222	-2.3096		CCNT2	Cyclin t2	0.0139685	1.51746
CA2	Carbonic anhydrase 2	0.0133623	-2.32652		LRRC58	Leucine rich repeat containing 58	0.00135293	1.51744
USP17L12	Ubiquitin specific peptidase 17-like family member 12	0.024339	-2.33842		CHD7	Chromodomain helicase dna binding protein 7	0.000671574	1.51734
USP17L21	Ubiquitin specific peptidase 17-like family member 21	0.025373	-2.33865		EVI2B	Ecotropic viral integration site 2b	0.0264096	1.51708
DPT	Dermatopontin	9.51323e-05	-2.34628		DPEP1	Dipeptidase 1	0.0389233	1.51669
LYNX1	Ly6/neurotoxin 1	0.000281542	-2.37383		PAXBP1	Pax3 and pax7 binding protein 1	0.00373249	1.51619
TMIGD1	Transmembrane and immunoglobulin domain containing 1	0.0175621	-2.38746		TFDP1	Transcription factor dp-1	0.0071911	1.51505
TXNIP	Thioredoxin interacting protein	0.0182935	-2.39078		IL23A	Interleukin 23 subunit alpha	0.0126737	1.51476
RBPMS2	Rna binding protein, mrna processing factor 2	1.21688e-06	-2.39594		C12orf75	Chromosome 12 open reading frame 75	0.000671532	1.51448
AOC3	Amine oxidase, copper containing 3	4.03474e-05	-2.40639		EIF3M	Eukaryotic translation initiation factor 3 subunit m	0.020357	1.51326
TPM2	Tropomyosin 2	5.51625e-05	-2.40988		TOMM34	Translocase of outer mitochondrial membrane 34	0.0233636	1.51307
SFRP2	Secreted frizzled related protein 2	2.08634e-05	-2.4179		CEP295	Centrosomal protein 295	0.00343665	1.51237
USP17L19	Ubiquitin specific peptidase 17-like family member 19	0.0113771	-2.42337		BIRC5	Baculoviral iap repeat containing 5	0.000678275	1.51215
ADH1C	Alcohol dehydrogenase 1c (class i), gamma polypeptide	0.0213947	-2.44258		ZC3H15	Zinc finger ccch-type containing 15	0.000824705	1.512
PGM5	Phosphoglucomutase 5	8.33855e-07	-2.46068		PRPF40A	Pre-mrna processing factor 40 homolog a	0.000449036	1.51186
MT1M	Metallothionein 1m	0.001109	-2.47855		ACP1	Acid phosphatase 1	0.00130543	1.51179
HMGCS2	3-hydroxy-3-methylglutaryl-coa synthase 2	0.0215057	-2.48356		ANXA3	Annexin a3	1.54677e-05	1.51028
ITGA5	Integrin subunit alpha 5	0.000266021	-2.52319		TOMM20	Translocase of outer mitochondrial membrane 20	0.00189343	1.51026
PLA2G2A	Phospholipase a2 group iia	0.0127519	-2.55582		YME1L1	Yme1 like 1 atpase	0.000543789	1.50997
FBXO32	F-box protein 32	5.73989e-05	-2.57504		PHF6	Phd finger protein 6	0.00204045	1.50981
MT1A	Metallothionein 1a	0.0107133	-2.58552		CLDN20	Claudin 20	0.000694109	1.5089
FLNC	Filamin c	2.85436e-05	-2.62408		TRA2A	Transformer 2 alpha homolog	0.000477295	1.50869
FOSB	Fosb proto-oncogene, ap-1 transcription factor subunit	0.000102818	-2.63562		ARL5B	Adp ribosylation factor like gtpase 5b	0.000230519	1.50645
SORBS1	Sorbin and sh3 domain containing 1	2.11677e-09	-2.69711		TRIM13	Tripartite motif containing 13	0.00175942	1.50554
UGT2B17	Udp glucuronosyltransferase family 2 member b17	0.014479	-2.69892		SRSF1	Serine and arginine rich splicing factor 1	0.038387	1.50532
FLNA	Filamin a	0.00021035	-2.76102		TRNT1	Trna nucleotidyl transferase 1	0.0258248	1.50521
MAB21L2	Mab-21 like 2	1.3219e-06	-2.84226		MSI2	Musashi rna binding protein 2	0.000109903	1.50518
SCN7A	Sodium voltage-gated channel alpha subunit 7	6.52793e-07	-2.87045		TMEM167A	Transmembrane protein 167a	0.00237696	1.50429
ADH1B	Alcohol dehydrogenase 1b (class i), beta polypeptide	1.03072e-05	-2.88052		SLC6A6	Solute carrier family 6 member 6	0.0147572	1.50416
PRELP	Proline and arginine rich end leucine rich repeat protein	6.18066e-06	-2.88814		ARGLU1	Arginine and glutamate rich 1	0.00456196	1.50363
CSRP1	Cysteine and glycine rich protein 1	1.01683e-05	-2.97044		BRCA2	Brca2, dna repair associated	0.000265898	1.50361
PDK4	Pyruvate dehydrogenase kinase 4	5.51936e-06	-2.98534		NAE1	Nedd8 activating enzyme e1 subunit 1	0.000671532	1.50266
DUX4	Double homeobox 4	0.000761224	-3.00935		GLS	Glutaminase	0.00675619	1.50253
GUCA2A	Guanylate cyclase activator 2a	0.0115459	-3.04617		MYBL2	Myb proto-oncogene like 2	0.00253311	1.50178
LMOD1	Leiomodin 1	6.28757e-07	-3.06724		PLAGL2	Plag1 like zinc finger 2	0.0217444	1.50042
USP17L29	Ubiquitin specific peptidase 17-like family member 29	0.00158965	-3.28602		FMR1	Fragile x mental retardation 1	0.0168411	1.50039
USP17L25	Ubiquitin specific peptidase 17-like family member 25	0.00218224	-3.28865		CCNA2	Cyclin a2	0.00322738	1.50028
EGR1	Early growth response 1	0.00218224	-3.32189		LPA	Lipoprotein(a)	0.000119012	-1.50008
TNS1	Tensin 1	2.35297e-06	-3.58263		PGR	Progesterone receptor	0.000230519	-1.50039
CLU	Clusterin	1.68768e-07	-3.87274		GSTM3	Glutathione s-transferase mu 3	0.00622828	-1.50043
ZFP36	Zfp36 ring finger protein	0.000748887	-3.91911		PDLIM3	Pdz and lim domain 3	0.000128873	-1.5018
PLN	Phospholamban	1.96577e-05	-3.94527		GOLGA8R	Golgin a8 family member r	0.000163815	-1.50328
SYNPO2	Synaptopodin 2	1.47736e-08	-3.97668		OR2M5	Olfactory receptor family 2 subfamily m member 5	0.00330628	-1.50616
SPARCL1	Sparc like 1	0.000544843	-4.37252		PDE1A	Phosphodiesterase 1a	0.000422755	-1.51063
SYNM	Synemin	6.47242e-08	-4.50934		OR4S2	Olfactory receptor family 4 subfamily s member 2	0.0022714	-1.5107
DMD	Dystrophin	9.35734e-06	-4.54384		PRAMEF11	Prame family member 11	0.000264076	-1.51291
FHL1	Four and a half lim domains 1	9.11261e-08	-4.71224		OR2T27	Olfactory receptor family 2 subfamily t member 27	0.00037235	-1.51293
MYL9	Myosin light chain 9	3.56755e-05	-4.95995		PALLD	Palladin, cytoskeletal associated protein	6.18629e-06	-1.51525
MYLK	Myosin light chain kinase	3.21665e-07	-5.18172		GSN	Gelsolin	1.42498e-05	-1.51601
MGP	Matrix gla protein	0.000174368	-5.31197		PRAMEF4	Prame family member 4	0.00179032	-1.51611
CLCA4	Chloride channel accessory 4	0.00270776	-5.66528		TSHZ1	Teashirt zinc finger homeobox 1	0.000823607	-1.5184
CNN1	Calponin 1	3.21665e-07	-5.72875		POPDC3	Popeye domain containing 3	0.00692808	-1.51917
HSPB6	Heat shock protein family b (small) member 6	6.4318e-07	-6.40923		MAP1A	Microtubule associated protein 1a	1.91937e-05	-1.51928
TAGLN	Transgelin	3.67505e-06	-6.80903		RNASE1	Ribonuclease a family member 1, pancreatic	0.00181298	-1.52099
ACTG2	Actin, gamma 2, smooth muscle, enteric	2.11677e-09	-9.11866		SLC44A4	Solute carrier family 44 member 4	0.0244369	-1.52142
MYH11	Myosin heavy chain 11	2.11677e-09	-13.7928		BAGE	B melanoma antigen	0.0109834	-1.52155
DES	Desmin	1.297e-10	-18.9603		CES3	Carboxylesterase 3	0.00324723	-1.52389
					MRC1	Mannose receptor c-type 1	4.57984e-05	-1.52404
					GOLGA8K	Golgin a8 family member k	0.00206756	-1.52464
					MORN5	Morn repeat containing 5	5.48008e-06	-1.52656
					OR4A5	Olfactory receptor family 4 subfamily a member 5	0.00015895	-1.5285
					DHRS9	Dehydrogenase/reductase 9	0.0425398	-1.5286
					PRICKLE2	Prickle planar cell polarity protein 2	5.81815e-06	-1.52875
					KRTAP6-1	Keratin associated protein 6-1	3.93232e-06	-1.52979
					PDZRN4	Pdz domain containing ring finger 4	2.58717e-07	-1.53002
					PTRF	Polymerase i and transcript release factor	0.000294106	-1.53005
					LYVE1	Lymphatic vessel endothelial hyaluronan receptor 1	1.0381e-07	-1.5304
					TSPAN18	Tetraspanin 18	0.000491023	-1.53087
					GLI3	Gli family zinc finger 3	1.84356e-07	-1.53099
					DTNA	Dystrobrevin alpha	3.26324e-08	-1.53309
					TPM1	Tropomyosin 1	0.000911902	-1.53456
					ARHGEF25	Rho guanine nucleotide exchange factor 25	5.23821e-07	-1.53539
					TMEM54	Transmembrane protein 54	0.0279004	-1.53754
					OR4C12	Olfactory receptor family 4 subfamily c member 12	0.000203904	-1.53759
					SLC17A4	Solute carrier family 17 member 4	0.00836023	-1.54007
					KIT	Kit proto-oncogene receptor tyrosine kinase	8.92229e-06	-1.54039
					GADD45B	Growth arrest and dna damage inducible beta	0.00894748	-1.54042
					CHRDL2	Chordin like 2	4.8732e-06	-1.54081
					STOM	Stomatin	0.00388769	-1.54091
					VSIG4	V-set and immunoglobulin domain containing 4	0.000642755	-1.54179
					P2RY14	Purinergic receptor p2y14	0.000215021	-1.54208
					MATN2	Matrilin 2	4.58284e-06	-1.54288
					FGG	Fibrinogen gamma chain	0.00122274	-1.54548
					PRR20B	Proline rich 20b	2.85039e-05	-1.54586
					ITGA7	Integrin subunit alpha 7	1.04647e-07	-1.54616
					NRP2	Neuropilin 2	0.000818832	-1.54666
					AKAP12	A-kinase anchoring protein 12	0.000116731	-1.54808
					KCNB1	Potassium voltage-gated channel subfamily b member 1	3.96715e-06	-1.54916
					UBTFL1	Upstream binding transcription factor like 1	0.00324723	-1.5492
					NEXN	Nexilin f-actin binding protein	2.46815e-05	-1.55232
					GAGE13	G antigen 13	0.00783897	-1.55342
					OR5J2	Olfactory receptor family 5 subfamily j member 2	0.000319832	-1.55363
					ATP1A2	Atpase na+/k+ transporting subunit alpha 2	4.24483e-07	-1.55545
					NAV2	Neuron navigator 2	0.00106576	-1.55684
					SFRP1	Secreted frizzled related protein 1	0.00109116	-1.55726
					AQP1	Aquaporin 1 (colton blood group)	0.00208157	-1.55887
					ST6GALNAC6	St6 n-acetylgalactosaminide alpha-2,6-sialyltransferase 6	0.00111358	-1.5596
					PARVA	Parvin alpha	1.20938e-05	-1.55993
					PRR21	Proline rich 21	0.00281812	-1.56047
					CDON	Cell adhesion associated, oncogene regulated	0.000903822	-1.56082
					SELENBP1	Selenium binding protein 1	0.0324929	-1.5609
					ATP6V0D1	Atpase h+ transporting v0 subunit d1	0.0149324	-1.56257
					CACNA1H	Calcium voltage-gated channel subunit alpha1 h	2.13568e-07	-1.56555
					ARHGAP10	Rho gtpase activating protein 10	3.42373e-07	-1.56711
					COL14A1	Collagen type xiv alpha 1 chain	4.78501e-05	-1.56981
					OR2L3	Olfactory receptor family 2 subfamily l member 3	0.00758129	-1.57087
					JPH2	Junctophilin 2	1.20772e-06	-1.57201
					KCNA1	Potassium voltage-gated channel subfamily a member 1	0.00012743	-1.57297
					HSPB1	Heat shock protein family b (small) member 1	0.000383554	-1.57348
					HRASLS2	Hras like suppressor 2	0.00373732	-1.57433
					MYL6	Myosin light chain 6	2.99998e-05	-1.57749
					ADH1A	Alcohol dehydrogenase 1a (class i), alpha polypeptide	2.30591e-07	-1.58058
					F13A1	Coagulation factor xiii a chain	7.878e-05	-1.58142
					SCNN1G	Sodium channel epithelial 1 gamma subunit	0.000136367	-1.58206
					HIGD1A	Hig1 hypoxia inducible domain family member 1a	0.0031926	-1.58553
					DPYSL3	Dihydropyrimidinase like 3	2.64261e-05	-1.58616
					PRAMEF26	Prame family member 26	0.000573834	-1.58709
					PPP1R14A	Protein phosphatase 1 regulatory inhibitor subunit 14a	9.85959e-05	-1.58723
					HAND1	Heart and neural crest derivatives expressed 1	0.00114649	-1.5881
					SPON1	Spondin 1	0.00350842	-1.58849
					PPIAL4E	Peptidylprolyl isomerase a like 4e	0.00538068	-1.58942
					CHST5	Carbohydrate sulfotransferase 5	0.0168701	-1.58986
					GAGE10	G antigen 10	0.000164071	-1.59197
					CLDN25	Claudin 25	0.00996476	-1.59249
					NID1	Nidogen 1	0.00156229	-1.59343
					IGH	Immunoglobulin heavy locus	0.0251087	-1.60093
					PCDH7	Protocadherin 7	9.55e-09	-1.60169
					FBLN5	Fibulin 5	3.85996e-06	-1.60447
					GAGE12C	G antigen 12c	0.00256936	-1.60503
					FILIP1	Filamin a interacting protein 1	2.57759e-09	-1.60733
					EFEMP1	Egf containing fibulin extracellular matrix protein 1	0.000176378	-1.6079
					TNC	Tenascin c	0.00933732	-1.60931
					C4B	Complement c4b (chido blood group)	4.62155e-05	-1.61534
					MFAP4	Microfibril associated protein 4	1.89533e-08	-1.61555
					PRKACB	Protein kinase camp-activated catalytic subunit beta	0.046222	-1.61609
					SLIT3	Slit guidance ligand 3	8.01319e-09	-1.61866
					AHNAK2	Ahnak nucleoprotein 2	0.000451723	-1.61955
					CCIN	Calicin	0.00180839	-1.61956
					TPSB2	Tryptase beta 2 (gene/pseudogene)	1.60773e-05	-1.62314
					PCSK5	Proprotein convertase subtilisin/kexin type 5	0.000148563	-1.62376
					FXYD1	Fxyd domain containing ion transport regulator 1	1.94346e-06	-1.62411
					LPP	Lim domain containing preferred translocation partner in lipoma	0.00137506	-1.62542
					ANPEP	Alanyl aminopeptidase, membrane	0.0411376	-1.62706
					ACACB	Acetyl-coa carboxylase beta	2.13919e-08	-1.63321
					GUCA2B	Guanylate cyclase activator 2b	0.000734105	-1.6364
					UGT2B15	Udp glucuronosyltransferase family 2 member b15	0.000319832	-1.63718
					ATP2A3	Atpase sarcoplasmic/endoplasmic reticulum ca2+ transporting 3	0.00174356	-1.63766
					KLF2	Kruppel like factor 2	0.0171875	-1.63806
					INSL5	Insulin like 5	0.00672401	-1.63874
					RGS2	Regulator of g protein signaling 2	0.00994017	-1.63996
					TSPAN7	Tetraspanin 7	4.97538e-06	-1.63998
					BTG2	Btg anti-proliferation factor 2	0.000780352	-1.64192
					PMP22	Peripheral myelin protein 22	2.4475e-05	-1.64735
					BEST4	Bestrophin 4	1.46915e-05	-1.65024
					GREM2	Gremlin 2, dan family bmp antagonist	9.76848e-06	-1.65504
					CFD	Complement factor d	6.1539e-06	-1.6551
					RASSF3	Ras association domain family member 3	0.0015848	-1.65634
					KLF9	Kruppel like factor 9	0.000178832	-1.65691
					POPDC2	Popeye domain containing 2	6.02856e-08	-1.66437
					CYR61	Cysteine rich angiogenic inducer 61	0.00881482	-1.66515
					FKBP5	Fk506 binding protein 5	4.58267e-05	-1.67439
					TGFB1I1	Transforming growth factor beta 1 induced transcript 1	4.87185e-06	-1.67846
					C4A	Complement c4a (rodgers blood group)	0.000819028	-1.6792
					CA1	Carbonic anhydrase 1	0.00209771	-1.67935
					TOX	Thymocyte selection associated high mobility group box	0.000563494	-1.68181
					VIP	Vasoactive intestinal peptide	0.000319651	-1.68235
					CCDC69	Coiled-coil domain containing 69	2.57759e-09	-1.68247
					CALD1	Caldesmon 1	0.00874194	-1.68284
					FOS	Fos proto-oncogene, ap-1 transcription factor subunit	0.0344032	-1.68378
					GPA33	Glycoprotein a33	0.00811172	-1.69252
					HPGDS	Hematopoietic prostaglandin d synthase	4.7298e-06	-1.6942
					CD177	Cd177 molecule	0.000209718	-1.69756
					AHNAK	Ahnak nucleoprotein	6.83237e-05	-1.69925
					PTGS1	Prostaglandin-endoperoxide synthase 1	2.01815e-06	-1.70146
					RHOB	Ras homolog family member b	0.00245072	-1.70437
					PTGIS	Prostaglandin i2 synthase	2.75717e-08	-1.70454
					TACC1	Transforming acidic coiled-coil containing protein 1	0.000191834	-1.70542
					CTGF	Connective tissue growth factor	0.0139613	-1.70545
					CASQ2	Calsequestrin 2	1.4692e-08	-1.70563
					SDPR	Serum deprivation-response protein	0.000112231	-1.70593
					ETHE1	Ethe1, persulfide dioxygenase	0.00145057	-1.70997
					VSIG2	V-set and immunoglobulin domain containing 2	0.00122442	-1.71103
					CXCL12	C-x-c motif chemokine ligand 12	3.61671e-08	-1.71379
					TMEM252	Transmembrane protein 252	0.000508543	-1.71459
					CHP2	Calcineurin like ef-hand protein 2	0.000251639	-1.71585
					C3	Complement c3	0.00100401	-1.7206
					TIMP2	Timp metallopeptidase inhibitor 2	0.0200595	-1.72988
					HSD17B2	Hydroxysteroid 17-beta dehydrogenase 2	0.00011185	-1.73317
					AHCYL2	Adenosylhomocysteinase like 2	0.00622828	-1.73684
					ADAMDEC1	Adam like decysin 1	0.00269402	-1.73728
					TGFBR3	Transforming growth factor beta receptor 3	4.23638e-05	-1.73978
					ABL1	Abl proto-oncogene 1, non-receptor tyrosine kinase	0.000319832	-1.74249
					HHLA2	Herv-h ltr-associating 2	0.0179096	-1.74557
					LMO3	Lim domain only 3	5.75315e-09	-1.74996
					UGT2A3	Udp glucuronosyltransferase family 2 member a3	6.38766e-05	-1.75012
					DCN	Decorin	0.0293875	-1.75281
					CD163	Cd163 molecule	0.00011149	-1.75312
					PRUNE2	Prune homolog 2	0.000169828	-1.75436
					DST	Dystonin	0.00857112	-1.75509
					TACR2	Tachykinin receptor 2	2.76447e-08	-1.75518
					SLC26A2	Solute carrier family 26 member 2	0.0222648	-1.75776
					NFASC	Neurofascin	8.1578e-05	-1.75997
					PTPRS	Protein tyrosine phosphatase, receptor type s	1.01607e-05	-1.76068
					HSPB8	Heat shock protein family b (small) member 8	9.51503e-08	-1.76357
					GFRA1	Gdnf family receptor alpha 1	0.000122539	-1.77091
					MASP1	Mannan binding lectin serine peptidase 1	8.77196e-08	-1.77168
					MFAP5	Microfibril associated protein 5	3.15195e-07	-1.77262
					KCNMB1	Potassium calcium-activated channel subfamily m regulatory beta subunit 1	7.36857e-08	-1.78346
					RBPMS	Rna binding protein, mrna processing factor	8.70094e-05	-1.79067
					PER1	Period circadian regulator 1	1.20772e-06	-1.79672
					GPR15	G protein-coupled receptor 15	0.0167967	-1.79774
					A2M	Alpha-2-macroglobulin	0.00780092	-1.79849
					GAGE12F	G antigen 12f	0.00200517	-1.80001
					SRPX	Sushi repeat containing protein x-linked	5.23821e-07	-1.80328
					RNF150	Ring finger protein 150	7.35628e-09	-1.80391
					PRAMEF5	Prame family member 5	0.000317567	-1.80785
					MALL	Mal, t cell differentiation protein like	0.00387749	-1.80843
					MT2A	Metallothionein 2a	0.00372646	-1.80875
					LGALS4	Galectin 4	0.0133486	-1.81852
					MAMDC2	Mam domain containing 2	3.36284e-09	-1.82793
					EMP3	Epithelial membrane protein 3	0.00021121	-1.83693
					GOLGA6L1	Golgin a6 family-like 1	0.000143015	-1.83861
					CCL19	C-c motif chemokine ligand 19	1.97345e-05	-1.84089
					GCG	Glucagon	0.001087	-1.84175
					CRYAB	Crystallin alpha b	4.59366e-09	-1.84477
					KCNMA1	Potassium calcium-activated channel subfamily m alpha 1	1.16126e-08	-1.85611
					PCK1	Phosphoenolpyruvate carboxykinase 1	0.00064115	-1.85631
					CRISPLD2	Cysteine rich secretory protein lccl domain containing 2	3.14321e-06	-1.86142
					MYOCD	Myocardin	1.56708e-08	-1.86241
					KANK2	Kn motif and ankyrin repeat domains 2	4.03895e-08	-1.86437
					GAGE2B	G antigen 2b	0.000894384	-1.87227
					ST6GALNAC1	St6 n-acetylgalactosaminide alpha-2,6-sialyltransferase 1	0.0364905	-1.87259
					MT1X	Metallothionein 1x	0.00488983	-1.87438
					CNTNAP3B	Contactin associated protein like 3b	5.86835e-05	-1.87616
					APOD	Apolipoprotein d	4.43183e-06	-1.88249
					CACNA1C	Calcium voltage-gated channel subunit alpha1 c	1.81509e-06	-1.90193
					CHRDL1	Chordin like 1	1.11122e-09	-1.91703
					OR11H1	Olfactory receptor family 11 subfamily h member 1	0.000325564	-1.92095
					CES2	Carboxylesterase 2	0.0012479	-1.92911
					PADI2	Peptidyl arginine deiminase 2	3.42259e-05	-1.9316
					AMOTL1	Angiomotin like 1	1.31376e-06	-1.93505
					RYR3	Ryanodine receptor 3	5.77988e-06	-1.93781
					MT1E	Metallothionein 1e	0.000314179	-1.94384
					SORBS2	Sorbin and sh3 domain containing 2	0.000406032	-1.94521
					NXPE4	Neurexophilin and pc-esterase domain family member 4	0.0152115	-1.9468
					ADAMTSL3	Adamts like 3	1.11685e-08	-1.95713
					FOXP2	Forkhead box p2	3.55311e-09	-1.95761
					OR4F5	Olfactory receptor family 4 subfamily f member 5	1.31802e-05	-1.95982
					PRAMEF9	Prame family member 9	0.000227205	-1.96534
					GAGE2A	G antigen 2a	0.00152388	-1.9656
					PRAMEF27	Prame family member 27	3.96715e-06	-1.96636
					TPSAB1	Tryptase alpha/beta 1	4.70324e-05	-1.97236
					SETBP1	Set binding protein 1	9.65992e-08	-1.97595
					ADAMTS1	Adam metallopeptidase with thrombospondin type 1 motif 1	6.34512e-05	-1.98198
					AKR1B10	Aldo-keto reductase family 1 member b10	0.00171711	-1.98401
					AQP8	Aquaporin 8	0.000152798	-1.98442
					MAP1B	Microtubule associated protein 1b	1.33525e-05	-1.98872
					EGR1	Early growth response 1	0.0243326	-1.99
					PRAMEF6	Prame family member 6	4.68022e-05	-1.99773
					USP17L10	Ubiquitin specific peptidase 17-like family member 10	0.000202323	-2.00291
					DSPP	Dentin sialophosphoprotein	0.000266484	-2.0042
					DDR2	Discoidin domain receptor tyrosine kinase 2	1.06885e-08	-2.00694
					CA4	Carbonic anhydrase 4	0.000121471	-2.00796
					MAOA	Monoamine oxidase a	0.00167973	-2.01896
					PHGR1	Proline, histidine and glycine rich 1	0.00144148	-2.02871
					ABI3BP	Abi family member 3 binding protein	8.23314e-08	-2.0296
					TNXB	Tenascin xb	8.01319e-09	-2.04138
					LYPD8	Ly6/plaur domain containing 8	0.00122274	-2.04184
					ZFP36	Zfp36 ring finger protein	0.0188609	-2.04478
					TSPAN1	Tetraspanin 1	0.00706774	-2.05215
					GAGE1	G antigen 1	0.00521604	-2.05314
					PDE3A	Phosphodiesterase 3a	4.90481e-05	-2.0536
					PCSK7	Proprotein convertase subtilisin/kexin type 7	1.67146e-08	-2.05592
					GNAO1	G protein subunit alpha o1	3.61073e-07	-2.0565
					B4GALNT2	Beta-1,4-n-acetyl-galactosaminyltransferase 2	0.0083239	-2.06586
					CCDC80	Coiled-coil domain containing 80	3.61073e-07	-2.07341
					ITM2C	Integral membrane protein 2c	0.000163815	-2.09497
					EPHA7	Eph receptor a7	4.81625e-12	-2.09782
					FOSB	Fosb proto-oncogene, ap-1 transcription factor subunit	0.0111065	-2.11035
					FXYD3	Fxyd domain containing ion transport regulator 3	0.000130508	-2.1185
					FAM129A	Family with sequence similarity 129 member a	3.79156e-10	-2.126
					CA12	Carbonic anhydrase 12	0.000310035	-2.12619
					NT5DC3	5'-nucleotidase domain containing 3	1.25778e-05	-2.14293
					GAGE2D	G antigen 2d	0.000841491	-2.15638
					PDE9A	Phosphodiesterase 9a	2.25807e-06	-2.16628
					SERPING1	Serpin family g member 1	0.00115947	-2.1687
					IGSF9B	Immunoglobulin superfamily member 9b	1.48221e-05	-2.17264
					MT1M	Metallothionein 1m	0.00536384	-2.17828
					ACTA2	Actin, alpha 2, smooth muscle, aorta	1.20772e-06	-2.18567
					CKB	Creatine kinase b	0.000433115	-2.18591
					SLC4A4	Solute carrier family 4 member 4	2.04566e-05	-2.1933
					DPT	Dermatopontin	3.42373e-07	-2.19692
					USP17L15	Ubiquitin specific peptidase 17-like family member 15	0.000519594	-2.20931
					HSD11B2	Hydroxysteroid 11-beta dehydrogenase 2	0.000128873	-2.20992
					C7	Complement c7	1.41143e-11	-2.21121
					ZBTB16	Zinc finger and btb domain containing 16	2.44236e-08	-2.25014
					SVIL	Supervillin	3.36284e-09	-2.2563
					ATP2B4	Atpase plasma membrane ca2+ transporting 4	3.75256e-09	-2.28538
					ITGA5	Integrin subunit alpha 5	5.03757e-05	-2.30875
					ANK2	Ankyrin 2	7.87369e-07	-2.31748
					USP17L19	Ubiquitin specific peptidase 17-like family member 19	0.000516604	-2.32406
					ZG16	Zymogen granule protein 16	0.000573946	-2.3306
					AOC3	Amine oxidase, copper containing 3	4.81724e-08	-2.34956
					TXNIP	Thioredoxin interacting protein	1.1208e-05	-2.35666
					USP17L21	Ubiquitin specific peptidase 17-like family member 21	0.00145306	-2.36494
					RBPMS2	Rna binding protein, mrna processing factor 2	2.47761e-11	-2.37174
					USP17L12	Ubiquitin specific peptidase 17-like family member 12	0.00081538	-2.41126
					CA2	Carbonic anhydrase 2	5.86835e-05	-2.41292
					SCNN1B	Sodium channel epithelial 1 beta subunit	5.84684e-09	-2.44824
					KRT20	Keratin 20	0.00991572	-2.45772
					DUX4	Double homeobox 4	0.000317689	-2.50651
					ADH1C	Alcohol dehydrogenase 1c (class i), gamma polypeptide	0.000354893	-2.51731
					LYNX1	Ly6/neurotoxin 1	8.57744e-07	-2.51779
					PGM5	Phosphoglucomutase 5	3.69649e-12	-2.5257
					SORBS1	Sorbin and sh3 domain containing 1	2.05291e-09	-2.54852
					SCN7A	Sodium voltage-gated channel alpha subunit 7	1.99931e-08	-2.59215
					SFRP2	Secreted frizzled related protein 2	4.85388e-07	-2.59762
					TPM2	Tropomyosin 2	1.11685e-08	-2.64603
					CEACAM7	Carcinoembryonic antigen related cell adhesion molecule 7	0.0126311	-2.67981
					FLNC	Filamin c	1.29976e-08	-2.69664
					TMIGD1	Transmembrane and immunoglobulin domain containing 1	1.25591e-05	-2.69926
					MAB21L2	Mab-21 like 2	3.36707e-10	-2.75837
					CDR1	Cerebellar degeneration related protein 1	0.0177466	-2.77157
					HMGCS2	3-hydroxy-3-methylglutaryl-coa synthase 2	0.000970833	-2.79297
					FBXO32	F-box protein 32	7.06001e-08	-2.85492
					PLA2G2A	Phospholipase a2 group iia	0.000810624	-2.85516
					PRELP	Proline and arginine rich end leucine rich repeat protein	8.66325e-10	-2.87492
					CSRP1	Cysteine and glycine rich protein 1	2.88849e-08	-2.88455
					FLNA	Filamin a	2.20184e-06	-2.96077
					UGT2B17	Udp glucuronosyltransferase family 2 member b17	0.000318929	-2.97371
					PDK4	Pyruvate dehydrogenase kinase 4	1.22727e-09	-3.06451
					ADH1B	Alcohol dehydrogenase 1b (class i), beta polypeptide	1.62031e-11	-3.07733
					FABP1	Fatty acid binding protein 1	0.0041417	-3.0999
					USP17L25	Ubiquitin specific peptidase 17-like family member 25	0.000103293	-3.1757
					LMOD1	Leiomodin 1	5.20072e-13	-3.20703
					CLU	Clusterin	7.72454e-10	-3.38499
					USP17L29	Ubiquitin specific peptidase 17-like family member 29	4.79959e-05	-3.48884
					TNS1	Tensin 1	1.98642e-09	-3.49425
					GUCA2A	Guanylate cyclase activator 2a	3.47988e-06	-3.88865
					MS4A12	Membrane spanning 4-domains a12	0.000150364	-3.98304
					PLN	Phospholamban	3.61671e-08	-4.10965
					SLC26A3	Solute carrier family 26 member 3	0.00157655	-4.20274
					SYNPO2	Synaptopodin 2	1.08185e-14	-4.21365
					DMD	Dystrophin	6.68397e-08	-4.35604
					FHL1	Four and a half lim domains 1	5.20072e-13	-4.48985
					SYNM	Synemin	1.10476e-12	-4.61287
					SPARCL1	Sparc like 1	3.61073e-07	-5.34531
					MYL9	Myosin light chain 9	1.79085e-09	-5.60083
					MYLK	Myosin light chain kinase	1.20213e-11	-5.70929
					CNN1	Calponin 1	4.88655e-11	-5.7644
					MGP	Matrix gla protein	1.05831e-07	-5.96427
					CLCA4	Chloride channel accessory 4	6.86491e-05	-6.03285
					HSPB6	Heat shock protein family b (small) member 6	2.05281e-12	-7.20311
					TAGLN	Transgelin	2.16503e-08	-7.66843
					ACTG2	Actin, gamma 2, smooth muscle, enteric	5.20072e-13	-8.81324
					MYH11	Myosin heavy chain 11	2.66338e-13	-13.9256
					DES	Desmin	4.32239e-15	-18.3623
