# Supplementary material for: Locally advanced rectal cancer transcriptomic-based secretome analysis reveals novel biomarkers useful to identify patients according to neoadjuvant chemoradiotherapy response
Source: Sci Rep. 2019 Jun 18;9:8702. doi: 10.1038/s41598-019-45151-w (PMC6582145; doi:10.1038/s41598-019-45151-w)
Supplement: Supplementary file 2 — Supplementary Table S2 [file 41598_2019_45151_MOESM2_ESM.xlsx]

## Sheet: Suppl.TableS2
Locally advanced rectal cancer transcriptomic-based secretome analysis reveals novel biomarkers useful to identify patients according to neoadjuvant chemoradiotherapy response. CANTO LM, CURY SS, BARROS-FILHO MC, KUPPER BEC, BEGNAMI MDFS, SCAPULATEMPO-NETO C, CARVALHO RF, MARCHI FA, OLSEN DA, MADSEN JS, HAVELUND BM, AGUIAR JR. S, ROGATTO SR.
Supplementary table S2. Exclusively altered canonical pathways (IPA software) in tumors from patients with pathological complete response (pCR) or incomplete response (pIR).
pCR			pIR
Ingenuity Canonical Pathways	p-value		Ingenuity Canonical Pathways	p-value
Crosstalk between Dendritic Cells and Natural Killer Cells	0.000691831		VEGF Signaling	0.00114815
Epithelial Adherens Junction Signaling	0.00074131		Sirtuin Signaling Pathway	0.00151356
FAK Signaling	0.0060256		Regulation of eIF4 and p70S6K Signaling	0.00301995
Wnt/β-catenin Signaling	0.00794328		Clathrin-mediated Endocytosis Signaling	0.0030903
GDP-glucose Biosynthesis	0.0112202		Protein Ubiquitination Pathway	0.0030903
cAMP-mediated signaling	0.0134896		EIF2 Signaling	0.00316228
Glucose and Glucose-1-phosphate Degradation	0.0134896		Cell Cycle: G2/M DNA Damage Checkpoint Regulation	0.00346737
Altered T Cell and B Cell Signaling in Rheumatoid Arthritis	0.0169824		Cell Cycle: G1/S Checkpoint Regulation	0.00371535
PCP pathway	0.018197		Aryl Hydrocarbon Receptor Signaling	0.00380189
Circadian Rhythm Signaling	0.018197		Transcriptional Regulatory Network in Embryonic Stem Cells	0.00562341
Cdc42 Signaling	0.0213796		DNA Double-Strand Break Repair by Non-Homologous End Joining	0.00776247
Adipogenesis pathway	0.0239883		DNA Double-Strand Break Repair by Homologous Recombination	0.00776247
nNOS Signaling in Skeletal Muscle Cells	0.0245471		Cyclins and Cell Cycle Regulation	0.0107152
Eicosanoid Signaling	0.0251189		Renal Cell Carcinoma Signaling	0.0128825
Mechanisms of Viral Exit from Host Cells	0.0301995		DNA Methylation and Transcriptional Repression Signaling	0.0190546
Retinol Biosynthesis	0.0316228		Retinoate Biosynthesis I	0.0190546
Thyroid Hormone Metabolism II (via Conjugation and/or Degradation)	0.0316228		Coagulation System	0.020893
Epoxysqualene Biosynthesis	0.0331131		Relaxin Signaling	0.0213796
Axonal Guidance Signaling	0.0389045		Nitric Oxide Signaling in the Cardiovascular System	0.0218776
RAR Activation	0.0389045		HIF1α Signaling	0.0269153
Corticotropin Releasing Hormone Signaling	0.0398107		Non-Small Cell Lung Cancer Signaling	0.0295121
Role of Osteoblasts, Osteoclasts and Chondrocytes in Rheumatoid Arthritis	0.040738		Differential Regulation of Cytokine Production in Intestinal Epithelial Cells by IL-17A and IL-17F	0.030903
Cardiac Hypertrophy Signaling	0.042658		IL-17A Signaling in Airway Cells	0.030903
Production of Nitric Oxide and Reactive Oxygen Species in Macrophages	0.042658		Acute Phase Response Signaling	0.0346737
Phospholipase C Signaling	0.047863		tRNA Splicing	0.0346737
Biotin-carboxyl Carrier Protein Assembly	0.0489779		RhoA Signaling	0.0354813
ERK/MAPK Signaling	0.0489779		IL-6 Signaling	0.040738
			Estrogen-mediated S-phase Entry	0.042658
			IGF-1 Signaling	0.042658
			IL-17 Signaling	0.0446684
			HMGB1 Signaling	0.0501187
			Actin, gamma 2, smooth muscle, enteric	5.20072e-13
			Myosin heavy chain 11	2.66338e-13
			Desmin	4.32239e-15
