# Supplementary material for: Locally advanced rectal cancer transcriptomic-based secretome analysis reveals novel biomarkers useful to identify patients according to neoadjuvant chemoradiotherapy response
Source: Sci Rep. 2019 Jun 18;9:8702. doi: 10.1038/s41598-019-45151-w (PMC6582145; doi:10.1038/s41598-019-45151-w)
Supplement: Supplementary file 3 — Supplementary Table S3 [file 41598_2019_45151_MOESM3_ESM.xlsx]

## Sheet: Supp.TableS3
Locally advanced rectal cancer transcriptomic-based secretome analysis reveals novel biomarkers useful to identify patients according to neoadjuvant chemoradiotherapy response. CANTO LM, CURY SS, BARROS-FILHO MC, KUPPER BEC, BEGNAMI MDFS, SCAPULATEMPO-NETO C, CARVALHO RF, MARCHI FA, OLSEN DA, MADSEN JS, HAVELUND BM, AGUIAR JR. S, ROGATTO SR.
Supplementary table S3. List of proteins predicted as secreted (CBS server) by tumors from pCR and pIR patients. The proteins described in vesicles (vesiclepedia/ Exocarta) from samples (cell lines, urine, saliva, plasma, tumors or abdominal lavage) associated to colorectal cancer or reported in the Human Cancer Secretome Database (HCSD) or Plasma Proteome database (PPD) are also included.
pCR					pIR
CBS Server	Vesiclepedia/Exocarta (Colorectal cancer)	HCSD (Colorectal cancer)	PPD		CBS Server	Vesiclepedia/Exocarta (Colorectal cancer)	HCSD (Colorectal cancer)	PPD
ACV1B	ACSL4	B2M	ACSL4		ABRAL	ABRAL	ABRACL	ABRAL
AMMR1	AMMR1	BROX	AMMR1		AKIR2	ACSL4	ACP1	ACSL4
ANR10	ANR10	CLDN1	ANR10		AMMR1	AKIR2	ANLN	AMMR1
ASPH	ASPH	COX20	ASPH		ANR10	AMMR1	ANXA3	ANR10
B2MG	B2MG	CTHRC1	B2MG		AREG	ANR10	AREG	AREG
BGAT	BGAT	DHX16	CLD20		AT11A	AREG	ATIC	ARL5B
CLD20	CLD1	DNAJA1	CXCL2		AT133	ARL5B	ATM	AT11A
COX20	COX20	DNAJC10	CXCL6		BACE2	AT11A	BACE2	AT133
CTHR1	CXCL6	DNAJC2	ERBB3		BGH3	AT133	BRCA2	BACE2
CXCL2	ERBB3	EML4	ERG1		CAHM1	BACE2	BROX	BGH3
CXCL6	ERG1	ERBB3	ETV4		CCL20	BGH3	CAPZA1	CCL20
ERBB3	ETV4	KDM5C	FOXQ1		CD24	CCL20	CCAR1	CD44
ERG1	FOXQ1	KIF2A	GROA		CD44	CD44	CCT3	CD47
ETV4	IL23A	KPNB1	IL8		CD47	CD47	CCT4	CEAM6
FOXQ1	IL8	MACC1	MMP1		CDCA7	CDCA7	CCT6A	CEMIP
GBRE	LY66D	MMP1	MMP12		CEAM6	CEAM6	CD44	CFTR
GPR82	MMP1	NAP1L1	NF2L3		CEMIP	CEMIP	CD46	CLD20
GROA	NF2L3	PHLDA1	RS2		CFTR	CLD1	CD47	CXCL2
IL23A	OCC1	PRKAR1A	SPTC1		CJ113	COX20	CD55	CXCL3
IL8	PORIM	PRMT3	TNFA		CLD20	CXCL3	CDK6	CXCL5
LY66D	RAP2A	PTPN12	TNFC		COX20	CXCL5	CEACAM6	CXCL6
MMP1	RS2	PUS7	UGGG2		CXCL2	CXCL6	CEMIP	DAF
MMP12	SPDE1	RAP2A	UROK		CXCL3	DAF	CHORDC1	DEK
OCC1	SPTC1	RBM15	WNT5A		CXCL5	DEK	CLDN1	DPEP1
PLAC4	UBFD1	RBM25	XCT		CXCL6	DNJC3	COX20	ERBB3
PORIM	UGGG2	RPL31	XPO1		DAF	DPEP1	CSE1L	ERO1A
RAP2A	WNT5A	RPS2			DNJC3	ELF3	CUL4A	ETV4
RS2	XCT	SET			DPEP1	ERBB3	CXCL3	EVI2B
SPDE1	XPO1	SMC4			ELF3	EREG	DDX21	FAT1
SPDE5		TRIM25			ERBB3	ERLEC	DEK	FOXQ1
SPTC1		UBFD1			EREG	ERO1A	DHX15	GDF15
TNFA		WNT5A			ERLEC	ETV4	DNAJA1	GLPK
TNFC		XPO1			ERO1A	EVI2B	DNAJC10	GROA
UBFD1					ETV4	FAT1	DNAJC2	GTR1
UGGG2					EVI2B	FOXQ1	DNAJC3	HXB9
UROK					FOXQ1	GDF15	DNAJC9	ID1
WNT5A					GBRE	GLPK	DPEP1	IL1B
XCT					GDF15	GTR1	EIF1AX	IL8
XPO1					GLPK	H31	EIF2S2	INHBA
ZN460					GPR82	H32	EIF2S3	ITA2
					GROA	HLPDA	EIF3E	ITA6
					H31	HXB5	EIF3M	LIF
					H32	HXB9	EML4	MCP
					HLPDA	ID1	ERBB3	MET
					HXB5	IL23A	EREG	MMP1
					HXB9	IL8	FAT1	MMP12
					ID1	INHBA	FERMT1	MMP3
					IL1B	ITA2	FNBP4	NF2L3
					IL23A	ITA6	G3BP1	PDCD5
					IL8	KISHA	GARS	PGTB2
					INHBA	LIF	GDF15	PHF6
					ITA2	LST1	GLS	PPAC
					ITA6	MCP	HDAC2	RN114
					KISHA	MET	HIST1H4D	RS13
					L37A2	MET23	HIST1H4J	RS2
					LIF	MK67I	HIST1H4K	RS4X
					LST1	MMP1	HMGB1	RU2B
					MCH	NF2L3	HNRNPA2B1	S12A2
					MCP	OCC1	HNRNPR	SPTC1
					MET	PDCD5	HNRNPU	TEBP
					MET23	PDZD8	HSPA8	TF3A
					MK67I	PGTB2	HSPD1	TFR1
					MMP1	PHF6	HSPH1	TM9S3
					MMP12	PORIM	IARS	TNFA
					MMP3	PPAC	IPO7	TNFC
					OCC1	RAP2A	ITGA2	TOM34
					P5F1B	RL21	KDM5C	UBE2C
					PDCD5	RL37	KIF2A	UROK
					PGTB2	RN114	KIF5B	VEGFA
					PHF6	RNF43	KPNA2	XCT
					PLAC4	RS13	KPNB1	XPO1
					PORIM	RS15	LIF	ZFAN5
					PPAC	RS2	LRPPRC	ZKSC1
					RAP2A	RS4X	LSM8
					RL21	RU2B	MACC1
					RL37	S12A2	MET
					RN114	SAMD5	MKI67
					RNF43	SERC5	MMP1
					RS13	SPTC1	MSH2
					RS15	STT3B	MTPN
					RS2	TEBP	MYO6
					RS4X	TF3A	NAE1
					RU2B	TFR1	NAMPT
					S12A2	TM9S3	NAP1L1
					SAMD5	TOM34	NIFK
					SPTC1	UBE2C	NOP58
					STT3B	UBFD1	NUFIP2
					TEBP	XCT	PAPOLA
					TF3A	XPO1	PDCD5
					TFR1	ZFAN5	PHF6
					TM9S3	ZHANG	PHLDA1
					TNFA	ZKSC1	POF1B
					TNFC		PPA1
					TOM34		PREP
					UBE2C		PRKAR1A
					UBFD1		PRKDC
					UROK		PRPF40A
					VEGFA		PTBP3
					XCT		PTGES3
					XPO1		PTPN12
					ZFAN5		PURB
					ZHANG		PUS7
					ZKSC1		RAP2A
					ZN460		RBM12
							RBM15
							RBM25
							RBM39
							ROCK2
							RPL21
							RPS13
							RPS15
							RPS2
							RPS4X
							RSL1D1
							SERINC5
							SET
							SLC12A2
							SLC25A5
							SLC2A1
							SLC6A6
							SMC4
							SNRPB2
							SOD2
							SRSF1
							STRAP
							STT3B
							SYAP1
							SYNCRIP
							TFRC
							TGFBI
							TIA1
							TMEM33
							TNS4
							TOMM34
							TOP1
							TOP2A
							TPT1
							TRA2A
							TRIM25
							TRNT1
							TSN
							UBA6
							UBE2C
							UBFD1
							UCHL3
							USP9X
							VEGFA
							WDR43
							XPO1
							XPOT
							YME1L1
							ZC3H15
